# Supplementary material for: Glomus tumors with malignant features of the extremities: a case series
Source: Clin Sarcoma Res. 2020 Oct 30;10:20. doi: 10.1186/s13569-020-00142-8 (PMC7596933; doi:10.1186/s13569-020-00142-8)
Supplement: Supplementary file 1 — Additional file 1. Summary of Patient Data. This table presents the demographics, tumor characteristics, and oncological outcomes individually for each of the five patients. [file 13569_2020_142_MOESM1_ESM.xlsx]

## Sheet: Sheet1
Case	Age at first presentation (years)	Gender	Ethnicity	Primary location	Laterality (left or right)	Clinical symptoms	Histological diagnosis	Tumor depth (deep/superficial)	Marked Atypia	Mitotic Count/10 hpf	Immunohistochemistry	Greatest dimension (cm)	Dimensions based on what modality?	Distance to closest margin (cm)	Surgery type	Radiation (neo-adjuvant, adjuvant)	Chemotherapy (neo-adjuvant, adjuvant)	Previous cancers/treatment	Local recurrence	Age at recurrance (years)	Recurrence location	Recurrence treatment	Metastasis	Age at metastasis (years)	Time from inital treatment to last follow up (months)
1	20	M	Caucasian	Calf	L	Noticed a raised, erythematous, and painful lesion	Malignant glomus tumor	Superficial	Yes	8	Positive actin, collagen IV	1.4	MRI	0.4	Resection†	No	No	None	No	-	-	-	No	-	25
2	27	M	Caucasian	Knee	L	Noticed a skin lesion	Malignant glomus tumor	Superficial	Yes	8	Positive actin	2.5	Pathology	Initially positive, then 0.5	Excision*, wide re-resection†	No	No	None	No	-	-	-	No	-	1
3	49	F	Caucasian	Thenar Eminence	R	Noticed a mass	Malignant glomus tumor	Superficial	Yes	10	Positive actin, collagen IV	2.6	MRI	Positive	Excision*, re-resection*	Yes - adjuvant but stopped early	Yes - adjuvant but followed up locally	Yes - schwannoma in left forearm, surgical excision	No	-	-	-	Yes (lungs)	49	8
4	32	F	Other	Median nerve in upper arm	R	Experienced paresthesias in her fingers and hand with eventual paresis of the thumb	Glomus tumor of uncertain malignant potential	Deep	No	2	Positive actin	12	MRI	Planned positive margin on the median nerve	Resection†	Yes - adjuvant	No	None	Yes	50	Right triceps	Resection	No	-	221
5	9	F	Caucasian	Axilla	L	Noticed enlarging mass	Malignant glomus tumor versus leiomyosarcoma	Deep	Yes	6	Positive actin, collagen IV	-	-	"Unclear" at OSH, no residual neoplasm on re-resection	Excision*, wide re-resection†	No	No	None	No	-	-	-	No	-	41
Table 4. This table presents the demographics, tumor characteristics, and oncological outcomes individually for each of the five patients included in our study. *Surgery performed at an outside hospital prior to referral to tertiary sarcoma center †Surgery performed at tertiary sarcoma center
*Surgery performed at an outside hospital prior to referral to tertiary sarcoma center
†Surgery performed at tertiary sarcoma center
